# Supplementary material for: LncRNA XR_001779380 Primes Epithelial Cells for IFN-γ-Mediated Gene Transcription and Facilitates Age-Dependent Intestinal Antimicrobial Defense
Source: mBio. 2021 Sep 7;12(5):e02127-21. doi: 10.1128/mBio.02127-21 (PMC8546593; doi:10.1128/mBio.02127-21)
Supplement: TABLE S1 [file mbio.02127-21-st001.xlsx]

## Sheet: Sheet1
Table S1. List of siRNAs, antibodies, and primers used for real-time PCR, generating constructs, and probe sequences for ChIRP analysis
Primers for RT-PCR or RIP
	Sense primer (5’-3’)	Antisense primer (5’-3’)
Mouse
Rnu2-1	CTGATACGTCCTCTATCCGAGG	TGCAATACCAGGTCGATGCGT
Gapdh	AACAGGGTGGTGGACCTCAT	AGTTGGGATAGGGCCTCTCTT
Ido1	TCTGTTCTCATTTCCTGGTG	AGGTCTTGACGCTCTACTGC
Nos2	AGACGGATAGGCAGAGATTGG	ACTGACACTTCGCACAAAGC
Reg3g	GGTGAAGTTGCCAAGAAAG	TGAGCACAGACACAAGATGT
Dkk1	TCCAACGCGATCAAGAACCT	CTCATCTTCAGCGCAAGGGTA
Socs1	CACTCCTACCTCTCCAT	ATTACCTAAACTGGCTG
Oas1g	TCCAGCCTTTGATGTCCT	GAAGCAGGTAGAGAACTCGC
Cxcl2	CACTCTCAAGGGCGGTCAAA	AGGCACATCAGGTACGATCCA
Csf2	AAAGAAGCCCTGAACCTCC	GCCCTTGAGTTTGGTGAA
Ifn-r-R1	GATGATTCTGCTGGTGGTC	GCATACGACAGGGTTCAAG
Ifn-r-R2	CACACCCATTCACAGTCTTC	GGAGGTCCAACAGTAACATTC
Elf3	AAGCACGGGAAGAGGAAAC	GGGTGGATTAGGATGTCTCG
Tlr4	TGGCATGGCTTACACCACCT	TTGTCTCCACAGCCACCAGA
Stat1	GACCCTAAGCGAACTGGATAC	CGGGACATCTCATCAAACTC
Prdm1	AGTTCCCAAGAATGCCAACA	TTTCTCCTCATTAAAGCCATCAA
Defb1	CAGGTGTTGGCATTCTCA	CCATCGCTCGTCCTTTAT
XR_001779380	CTCCCTTCCTCTGTATTCAC	GGCTACCTGAGACCCATT
LincRNA-Cox2	AGTATGGGATAACCAGCTGAGGT	GAATGCTGAGAGTGGGAGAAATAG
C. parvum
C. parvum18s (Cp18s)	TAGAGATTGGAGGTTGTTCCT	CTCCACCAACTAAGAACGGCC
Primers for cloning XR_001779380 into the pTarget expression vector (Promega™ pTARGET™ Mammalian Expression Vector System _PR-A1410)
XR_001779380	TCCTCCCTTCCTCTGTATTCAC	CACCCAAGTTCTAAAGACGCTG
siRNAs sequences
XR_001779380 siRNA	GCUGGAAGGUUAACUGAAUUU	AUUCAGUUAACCUUCCAGCUU
non-specific siRNA control-A	UUCUCCGAACGUGUCACGUUU	ACGUGACACGUUCGGAGAAUU
non-specific siRNA control-B	UAAGGCUAUGAAGAGAUACUU	GUAUCUCUUCAUAGCCUUAUU
CHIP Primers for Ido1 gene promoters
Set-1	CCGATGGTCTTAGGTAGTCC	CCAGATGAACTCCAGAACTTG
Set-2	GGCGGGACTACAGTTTAGCA	AGTTCCACATTCGTGACCG
Set-3	AAGCCAATAACGGACAGC	GACAGGTGACCAGGAGAATG
Set-4	GAAGAAGTGAACCCTCCATTAG	AGCCTCAGAAGTAGCACAGAG
Set-5	AACACTCAGCAGGCAAAGC	CGTCACATCCTCCAAGACCT
Set-6	AAGGATTGCTTTGACTGTGT	TTCTTGCTCTTGACCTCTTC
CHIP Primers for Nos2 gene promoters
Set-1	TTGCTAAGCCAAGTAGGTGGTG	AGAGGCACACACACAAGTTCAG
Set-2	ACACCTCTTTCCCTCCAACTTG	TGCCCTCCTTCTTGTCTCAG
Set-3	ATTTCCCTGTCCTGGTGTTG	GCAGAGGTTTGGAGGCTAAG
Set-4	TAAATACCTGATGGCTGCTG	GGTGGCTGAGAAGTTTCAA
Set-5	CTGAGAGAGGCAAGCCAT	TCCTGGTGACTAAATGAGGTG
Set-6	CTTTAGTGGAATCAGGAGCCTC	TGGGACTTGGAGTGGGATAG
Probe sequences for ChIRP analysis
XR_001779380 ChIRP Probes 1	5'-AGGCAACTGGGCTGGAAATA-BIOTEG-3'
XR_001779380 ChIRP Probes 2	5'-TCTGGGTTTTGAGGAGTTTG-BIOTEG-3'
XR_001779380ChIRP Probes 3	5'-TTGCAGGTATCAGGTAGGAA-BIOTEG-3'
XR_001779380 ChIRP Probes 4	5'-AAGCTAGATGACCTGAGTCT-BIOTEG-3'
XR_001779380 ChIRP Probes 5	5'-CTGAGGATTTGCTTAGTGGA-BIOTEG-3'
XR_001779380 ChIRP Probes 6	5'-CTTCAGAAGTAGCATCTTCC-BIOTEG-3'
XR_001779380 ChIRP Probes 7	5'-TTCTGTTGGGCAATTACTCG-BIOTEG-3'
XR_001779380 ChIRP Probes 8	5'-TAAAGACGCTGCCAGCAGAG-BIOTEG-3'
XR_001779380 ChIRP Probes 9	5'-ATATAGCGTCTCCCAAGATC-BIOTEG-3'
XR_001779380 ChIRP Probes 10	5'-ACCTGTTGCACCCAATGATG-BIOTEG-3'
LacZ CHIRP probe1	5'-TTCAGACGGCAAACGACTGT-BIOTEG-3'
LacZ CHIRP probe2	5'-TGATGCTCGTGACGGTTAAC-BIOTEG-3'
LacZ CHIRP probe3	5'-TCAGTTGCTGTTGACTGTAG-BIOTEG-3'
LacZ CHIRP probe4	5'-CCAGTGAATCCGTAATCATG-BIOTEG-3'
LacZ CHIRP probe5	5'-AATGTGAGCGAGTAACAACC-BIOTEG-3'
LacZ CHIRP probe6	5'-GTAGCCAGCTTTCATCAACA-BIOTEG-3'
Antibodies used for Western, IP/Co-IP, RIP, and ChIP	Catalog number	Company
Stat1	9172S	Cell Signaling
pStat1	7649S	Cell Signaling
Actin	A2668	Sigma
p50	ab7971	Abcam
Anti-Histone H3 (mono methyl K4) antibody - ChIP Grade	ab8895	Abcam
Anti-Histone H3 (tri methyl K36) antibody - ChIP Grade	ab9050	Abcam
Snf5 (Ini1) Ab (A-5)	sc-166165 X	Santa Cruz
Brg1 Antibody (G-7)	sc-17796 X	Santa Cruz
Pias1 Antibody (F-1)	sc-365127	Santa Cruz
Elf3 (ESE-1 Antibody (H-270) X	sc-28683 X	Santa Cruz
normal mouse IgG	sc-2025	Santa Cruz
normal rabbit IgG	sc-2027	Santa Cruz
Prdm1	9115s	Cell Signaling
Baf170	12760X	Cell Signaling
Cdc42	071466MI	Fisher Scientific
siRNAs from the company																										.
Elf3 (ESE-1 siRNA (m)	sc-37852	Santa Cruz
Prdm1(Blimp-1) siRNA (m)	sc-37715	Santa Cruz
Snf5(Ini1) siRNA (m)	sc-35670	Santa Cruz
Pias1 siRNA (m)	sc-36220	Santa Cruz
Elf3-CRISPR (ESE-1 CRISPR/Cas9 KO Plasmid ) (m)	sc-420154	Santa Cruz
Control CRISPR/Cas9 Plasmid	SC-418922	Santa Cruz
